# Supplementary material for: Influence of the Different Maturation Conditions of Cocoa Beans on the Chemical Profile of Craft Chocolates
Source: Foods. 2024 Mar 28;13(7):1031. doi: 10.3390/foods13071031 (PMC11011494; doi:10.3390/foods13071031)
Supplement: Supplementary file 1 [file foods-13-01031-s001.zip]

Archive with 1 entries (1 files):
- foods-2510352-supplementary.pdf
